# Supplementary material for: PMP22-Related Neuropathies: A Systematic Review
Source: Genes (Basel). 2025 Oct 29;16(11):1279. doi: 10.3390/genes16111279 (PMC12652021; doi:10.3390/genes16111279)
Supplement: Supplementary file 1 [file genes-16-01279-s001.zip]

Archive with 4 entries (4 files):
- Figure S1.pdf
- Supplementary Table S1.xlsx
- Supplementary Table S2 + S3.pdf
- Supplementary table S4.pdf
