# Supplementary material for: PMP22-Related Neuropathies: A Systematic Review
Source: Genes (Basel). 2025 Oct 29;16(11):1279. doi: 10.3390/genes16111279 (PMC12652021; doi:10.3390/genes16111279)
Supplement: Supplementary file 1 [file genes-16-01279-s001.zip › Supplementary Table S1.xlsx]

## Sheet: Total
Author	Ait El Cadi	Ando	Antoniadi	Bartoletti-Stella	Baudou	Benquey	Cakar	Campagnolo	Castellucci	Cea	Chen B.	Chen CX	Chen Z	Choi k	Chompoopong	Chrestian	Cornett	D'Arrigo	Davion JB (1)	Davion JB (2)	De Kock	De Olivera	Dogan	Dukefoss	Endres	Ferese	Fernandes	Fernandez	Fritz	Fusco	Gazzulla	Gentile	Gogou	Hachisuka	Han	Hauw	He	Ho KWD	Hoebeke	Hsu	Huang	Hughes	Isik & Odabaşı	Ismail	Ivanovic	Jaffry	Jerath	Kawarai T.	Khadilkar
Year	2023	2020	2015	2015	2022	2020	2025	2020	2023	2019	2017	2019	2022	2018	2022	2015	2017	2019	2022	2025	2021	2015	2019	2019	2019	2021	2021	2016	2020	2017	2018	2020	2018	2016	2021	2021	2018	2018	2018	2019	2023	2018	2024	2024	2020	2022	2015	2019	2018
Country	Marocco	Japan	UK	Italy	France	France	Turkey	italy	usa	Chile	China	China	China	Korea	USA	Canada	usa, australia, italy, uk	italy	france	france	Belgium	brazil	turkey	norway	germany	italy	portugal	spain	usa	italy	spain	italy	greece	japan	China	Multicenter	China	USA	France	Taiwan	China	Ireland	Turkey	UK	Serbia	USA	USA	Japan & Italy	India
N° of patients	1	22	221	1	69	2	140	2	1	1	6	54	2	1	15	12	126	6	3	4	1	39	1	19	1	26	3	1	9	2	1	240	1	1	1	12	35	3	46	212	24	1	1	1	34	2	1	1	3
M	1	NA	NA	0	NA	2	62	1	0	1	5	NA	1	1	NA	6	NA	2	3	3	1	21	0	8	0	NA	0	1	0	1	0	121	0	1	1	NA	NA	3	15	NA	15	0	0	0	20	1	0	0	3
F	0	NA	NA	1	NA	0	78	1	1	0	1	NA	1	0	NA	6	NA	4	0	1	0	18	1	11	1	NA	3	0	9	1	1	119	1	0	0	NA	NA	0	31	NA	9	1	1	1	14	1	1	1	0
Age at onset M (mean, year)	0	NA	NA	NA	NA	45.5	11.2	NA	NA	20	20.2	32.5	45	36	NA	12	NA	NA	0.4	64.5	21	24	NA	NA	NA	NA	NA	0.9	NA	43	NA	NA	NA	80	0	NA	NA	NA	4.4	NA	NA	NA	NA	NA	NA	1	NA	NA	17
Age at onset F (mean, year)	NA	NA	NA	28	NA	NA	11.2	48	16	NA	12	32.5	28	NA	NA	12	NA	3	NA	3	NA	24	15	NA	20	NA	39	NA	NA	4	8	NA	1.3	NA	NA	NA	NA	NA	4.4	NA	NA	NA	31	30	NA	1	3.5	27	NA
Phenotype CMT1A (n)	0	NA	125	0	69	0	135	2	0	0	0	40	2	0	5	0	119	0	3	4	0	0	1	0	0	21	0	1	0	0	1	180	1	0	0	3	34	0	46	208	24	0	0	1	0	0	0	0	0
Phenotype CMT1E (n)	0	22	NA	0	0	0	5	0	0	0	0	2	0	0	0	0	5	0	0	0	0	0	0	0	0	0	3	0	0	0	0	0	0	0	0	2	1	0	0	4	0	0	0	0	0	0	0	1	0
Phenotype DSS (n)	1	NA	NA	0	0	0	0	0	0	0	0	0	0	0	0	0	0	0	0	0	0	0	0	0	0	0	0	0	0	0	0	0	0	0	1	NA	0	0	0	0	0	0	0	0	0	2	0	0	0
Phenotype HNPP (n)	0	NA	90	1	0	2	0	0	1	1	6	12	0	1	10	12	2	6	0	0	1	39	0	19	1	5	0	0	9	2	0	53	0	1	0	7	0	0	0	0	0	1	1	0	34	0	1	0	3
Ulnar motor nerve (n)	NA	NA	NA	1	NA	2	NA	NA	1	NA	5	NA	2	1	9	NA	NA	4	NA	3	1	38	NA	NA	1	NA	3	NA	6	NA	NA	NA	NA	1	1	NA	7	0	NA	208	NA	1	1	1	9	2	1	1	NA
Ulnar sensory nerve (n)	NA	NA	NA	1	NA	1	NA	NA	NA	NA	4	NA	NA	1	0	NA	NA	NA	NA	NA	1	35	NA	NA	NA	NA	3	NA	7	NA	NA	NA	NA	1	1	NA	7	0	NA	NA	NA	NA	NA	1	NA	2	1	NA	NA
Median motor nerve (n)	NA	NA	NA	1	33	2	NA	NA	1	NA	3	NA	2	1	13	10	NA	6	3	4	1	32	NA	NA	NA	NA	3	1	6	NA	1	NA	1	1	1	NA	7	0	NA	NA	24	NA	1	1	6	2	1	1	NA
Median sensory nerve (n)	NA	NA	NA	NA	NA	1	NA	NA	NA	NA	3	NA	NA	1	6	10	NA	3	2	3	1	32	NA	NA	NA	NA	2	NA	8	NA	1	NA	1	1	1	NA	7	0	NA	NA	NA	NA	NA	1	NA	2	1	NA	NA
Radial motor nerve (n)	NA	NA	NA	NA	NA	NA	NA	NA	NA	1	NA	NA	2	NA	0	NA	NA	NA	NA	NA	NA	21	NA	NA	NA	NA	NA	NA	0	1	NA	NA	NA	NA	NA	NA	NA	NA	NA	NA	NA	NA	1	NA	10	NA	NA	NA	NA
Posterior tibial motor nerve (n)	NA	NA	NA	1	NA	1	NA	NA	1	0	2	NA	2	1	0	1	NA	5	2	3	NA	NA	NA	NA	1	NA	NA	1	0	1	NA	NA	NA	1	1	NA	7	2	NA	NA	NA	NA	1	1	12	2	1	NA	NA
Deep peroneal motor nerve (n)	NA	NA	NA	1	NA	1	NA	NA	1	0	4	NA	2	1	8	7	NA	NA	NA	2	NA	32	NA	NA	1	NA	1	1	9	NA	1	NA	NA	1	1	NA	7	2	NA	NA	NA	NA	NA	1	25	NA	NA	NA	NA
Superficial peroneal sensory nerve (n)	NA	NA	NA	NA	NA	NA	NA	NA	NA	1	5	NA	NA	NA	0	7	NA	1	NA	NA	NA	NA	NA	NA	NA	NA	NA	1	NA	NA	NA	NA	NA	0	1	NA	NA	1	NA	NA	NA	NA	0	1	NA	NA	1	NA	NA
Sural nerve (n)	NA	NA	NA	NA	NA	2	NA	NA	NA	NA	4	NA	NA	1	0	1	NA	1	NA	3	NA	24	NA	9	1	NA	2	1	5	NA	1	NA	NA	1	1	NA	7	1	NA	NA	NA	NA	1	1	34	NA	1	NA	NA
Other nerves (n)	NA	NA	NA	NA	NA	0	0	NA	NA	0	1	NA	NA	NA	0	2	NA	NA	NA	2	NA	1	NA	NA	NA	NA	NA	0	0	NA	NA	NA	NA	NA	0	NA	NA	0	NA	NA	NA	NA	NA	1	15	2	0	NA	NA
Com. sensorineural hearing loss (n)	0	NA	NA	0	NA	0	0	0	0	0	1	NA	0	0	NA	NA	NA	0	0	1	0	0	0	NA	NA	NA	1	0	NA	0	0	NA	0	0	0	NA	NA	NA	NA	NA	NA	NA	NA	NA	NA	2	NA	NA	NA
Com. ocular abnormalities (n)	1	NA	NA	0	NA	0	2	0	0	0	NA	NA	0	0	NA	NA	NA	1	0	0	0	NA	1	NA	0	NA	0	0	NA	0	0	NA	1	0	0	NA	1	NA	NA	NA	NA	NA	NA	NA	NA	2	NA	NA	NA
Com. scoliosis (n)	1	NA	NA	0	NA	0	9	0	0	0	NA	1	0	0	NA	NA	NA	0	0	NA	0	0	0	NA	0	NA	0	0	NA	0	0	NA	0	0	1	NA	NA	NA	NA	NA	NA	NA	NA	NA	NA	NA	NA	NA	NA
Com. dysautonomia (n)	1	NA	NA	1	NA	1	0	0	0	0	NA	NA	0	0	NA	NA	NA	0	0	2	0	0	1	NA	0	NA	0	0	NA	0	0	NA	0	0	0	NA	NA	NA	NA	NA	NA	NA	NA	NA	NA	NA	NA	NA	NA
Com. respiratory problems (n)	0	NA	NA	0	NA	0	0	0	0	0	NA	NA	0	0	NA	NA	NA	0	0	2	0	0	0	NA	0	NA	0	0	NA	0	0	NA	0	0	0	NA	NA	NA	NA	NA	NA	NA	NA	NA	NA	NA	NA	NA	NA
Com. intellectual disability (n)	0	NA	NA	0	NA	0	0	0	0	0	NA	NA	0	0	NA	NA	NA	1	0	0	0	0	0	NA	0	NA	0	0	NA	0	0	NA	0	0	0	NA	NA	NA	5	NA	NA	NA	NA	NA	NA	2	NA	1	NA
Com. pes cavus/hammer toe (n)	1	NA	NA	0	NA	0	140	0	0	0	0	14	0	1	NA	3	NA	0	0	3	0	5	1	NA	0	NA	2	0	NA	0	1	NA	0	0	1	NA	NA	1	43	NA	NA	NA	NA	NA	15	NA	1	1	NA
Com. other (n)	0	NA	NA	0	NA	1	NA	1	1	0	6	3	2	1	NA	4	NA	3	1	4	1	0	1	NA	1	NA	0	1	NA	0	1	NA	1	1	0	NA	2	1	NA	NA	NA	NA	NA	NA	NA	NA	1	0	0
Variant type - duplication (n)	0	NA	125	0	69	0	128	2	0	0	0	40	2	0	NA	0	119	0	3	4	0	0	1	0	0	20	0	1	0	0	1	180	1	0	0	3	34	0	46	208	24	0	0	1	0	0	0	0	0
Variant type - deletion (n)	0	NA	90	1	0	0	0	0	1	0	5	12	0	1	NA	12	2	6	0	0	1	39	0	19	1	5	0	0	9	0	0	53	0	1	0	7	0	0	0	0	0	1	1	0	34	0	1	0	3
Variant type - point mutation (n)	1	22	0	0	0	2	12	0	0	1	1	2	0	0	NA	0	5	0	0	0	0	0	0	0	0	0	3	0	0	2	0	7	0	0	1	2	1	3	0	4	0	0	0	0	0	2	0	1	0
Point mutation	c.215C>T	NA	c.353C > T p.(Thr118Met), c.281delG p.(Gly94Alafs*17), c.448G > C p.(Gly150Arg), c.185 T > G p.(Leu62Arg)	NA	NA	c.370delT (p.Trp124Glyfs*31)	c.117G>A p.Trp39* c.60C>A p.Phe20Leu c.281del p.Gly94Alafs*17 c.215C>T p.Ser72Leu c.215C>T p.Ser72Leu	NA	NA	c.83G>A (p.Trp28Ter)	c.199 G>A	c.G199C; p.A67P c.G320A; p.G107D	NA	NA	NA	NA	NA	NA	NA	NA	NA	NA	NA	NA	NA	NA	c.84G>T;p.(Trp28Cys)	NA	NA	c.178 + 2T>C	NA	NA	NA	NA	c.54_55insGTGCTG	(1) c.200C>A, (1) c.426delC	c318delT(G107Vfs*4) de novo	T118M	NA	p.Q86*, p.I104Ffs*7, c.319+G>A	NA	NA	0	NA	NA	c.449G>A (p. Gly150Asp) (2)	NA	c.179–1G>A	NA
Maternal origin (n)	NA	NA	NA	0	NA	NA	NA	NA	NA	NA	NA	NA	1	NA	NA	NA	NA	1	2	NA	NA	NA	1	NA	0	NA	2	0	NA	0	NA	NA	0	NA	NA	NA	NA	NA	NA	NA	NA	NA	NA	NA	NA	1	NA	NA	1
Paternal origin (n)	NA	NA	NA	1	NA	1	NA	NA	NA	NA	NA	NA	NA	NA	NA	NA	NA	1	1	NA	NA	NA	0	NA	1	NA	NA	1	NA	1	NA	NA	1	NA	NA	NA	NA	NA	NA	NA	NA	NA	NA	NA	NA	0	NA	NA	0
Genetic investigation MLPA (n)	0	NA	1	1	69	2	140	2	0	1	5	52	0	1	NA	NA	NA	5	NA	NA	NA	NA	1	NA	1	26	0	1	NA	0	NA	NA	NA	0	0	12	35	NA	46	NA	NA	NA	NA	1	NA	0	0	0	NA
Genetic investigation CGH-array/SNP array (n)	0	NA	0	0	0	0	0	0	0	0	0	0	0	0	NA	NA	NA	0	NA	NA	NA	NA	0	NA	1	0	0	0	NA	0	NA	NA	NA	0	0	NA	NA	NA	NA	NA	24	NA	NA	NA	NA	0	0	0	NA
Genetic investigation NGS (n)	0	NA	1	0	69	0	NA	0	1	1	6	2	2	0	NA	NA	NA	0	NA	NA	NA	NA	0	NA	0	0	3	0	NA	0	NA	NA	NA	0	0	NA	1	NA	0	4	NA	NA	NA	NA	NA	1	0	0	NA
Genetic investigation WES (n)	1	NA	0	0	0	0	NA	0	0	0	0	0	2	0	NA	NA	NA	0	NA	NA	NA	NA	0	NA	0	0	0	0	NA	0	NA	NA	NA	0	1	0	0	NA	0	NA	NA	NA	NA	NA	NA	0	0	1	NA
Genetic investigation Sanger (n)	1	NA	0	0	69	2	0	0	0	0	1	2	0	0	NA	NA	NA	0	NA	NA	NA	NA	0	NA	0	0	0	0	NA	0	NA	NA	NA	0	1	0	0	NA	0	NA	NA	NA	NA	NA	NA	1	1	0	NA
Genetic investigation other (n)	1	NA	NA	0	0	0	0	0	0	0	0	0	0	0	NA	NA	NA	0	NA	NA	NA	NA	0	0	0	0	0	0	NA	2	NA	NA	NA	1	0	0	0	NA	0	208 (PCR)	NA	NA	NA	NA	34	0	1	0	3
Onset Paresthesia/dysesthesia (n)	NA	NA	NA	1	NA	2	NA	1	1	1	5	0	1	1	6	1	NA	0	0	0	1	4	1	9	0	NA	1	0	NA	2	0	NA	0	0	0	NA	1	1	NA	NA	NA	1	NA	1	NA	NA	0	0	NA
Onset Abnormal sensibility (n)	NA	NA	NA	1	NA	0	NA	2	0	1	0	10	1	0	NA	0	NA	0	0	1	1	5	0	9	1	NA	1	0	NA	1	0	NA	0	1	0	NA	NA	NA	46	NA	NA	NA	1	1	NA	NA	0	0	0
Onset Weakness (including foot drop) (n)	NA	NA	NA	0	NA	0	NA	2	1	1	5	28	2	1	11	10	NA	1	0	2	1	24	1	NA	0	NA	1	1	NA	1	1	NA	0	1	1	NA	1	NA	NA	NA	NA	1	NA	1	NA	NA	1	1	3
Onset Ipotrophy/atrophy (n)	NA	NA	NA	0	NA	0	NA	2	0	0	0	0	0	0	NA	0	NA	0	0	0	0	0	0	NA	0	NA	1	0	NA	1	0	NA	0	0	0	NA	NA	NA	NA	NA	NA	NA	1	0	NA	NA	1	0	0
Note	Conduction block in all limbs		Among other mutations described, the article presents a mutation on PMP22 that causes CMT1. As we do not have any clinical information available, we are unable to classify it as CMT1E or DSD. Other phenotypes described as associated with PMP22, such as CMT2 (3 patients), 1 patient with hereditary motor neuropathy (HMN) and 1 patient with hereditary sensory neuropathy (HSN)	DBH gene mutation is responsible for orthostatic hypotension	NA	NA	NA	NA	NA	Radial motor nerve was abnormal at EMG	1 pt had LITAF gene mutation c.274 A>G (Ile92Val)	NA	NA	NA	NA	NA	NA	NA	Case 1: first ENG performed at 1 month was normal except tibial	Mean age data available only for 2/3 patients	NCS: upper and lower limbs involvment without specification	NA	NA	NA	NA	1 sporadic mosaicism (duplication)	NA	NA	NA	NA	NA	7 point mutations on PMP22 without being able to accurately assign the phenotype to CMT1E or DSS	NA	history stroke, carpal and cubital tunnel	NA	MPLA was first-line investigation; if negative, NGS panel was performed (specific number not available).	CMT1A data were available only for 8 patients. CMT1E mean age was 35 years old	3 Painful neuropathy. Comorbidities: sjogren and rheumatoid artrite (1)	NCS performed only in 18 patients. Possible overlapping for comorbidities. Gait disturbances at onset in 46/46	Age at onset not stratified by sex: 26.5 years old for duplication group, 13.5 years old for point mutation group. Sanger before 2014. For all: MNCV <38 m/s.	Median MNCV 5.2–37.4 m/s	Nerve conduction studies confirmed neuropraxia of the distal ulnar nerve with a mild background demyelinating peripheral neuropathy.	Trigger: yoga position	Unusual acute postpartum onset	Exact patient counts were not provided in the original publication by Ivanovic et al. (2020). Therefore, the number of affected individuals for each nerve was approximated by calculating absolute values from the reported percentages (n = 34 patients with PMP22 deletion). Percentages and derived counts should thus be interpreted as rounded estimates.	PMP22 Trembler mutation in mother and son	Coexisting PMP22 deletion and T118M missense mutation responsible for pain neuropathy	Two relatives: asymptomatic carriers	Radiological anticipation (MRI neurography)
[truncated: 78 more columns]

## Sheet: CMT1A
Authors	Antoniadi	Baudou	Cakar	Campagnolo	Chen CX	Chen Z	Chompoopong	Cornett	Davion	Davion	Dogan	Ferese	Fernandez	Gazzulla	Gentile	Gogou	Hauw	He	Hoebeke	Hsu	Huang	Ismail	Li-Xi Li	Lorefice L.	Lousa M.	Ma Y	Machado LIR	Mgahsoodi N.	Mahungu C.A.	Martínez J.M.	Marttila M.	Matsuda N	Milley M.G.	Nagappa M.	Nan H.	Narvaez-Caicedo C.	Nghia H.T.T.	Nguyen-Le T.H.	Padilha J.P.D.	Pisciotta C.	Record C.J.	Rudnik-Schöneborn S.	Sagnelli	Sherlow-S.	Shibuya	Shields	Shimizu	Sidhu	Sun A.P.
Number of patients	125	69	135	2	40	2	5	119	3	4	1	21	1	1	180	1	3	34	46	208	24	1	8	60	201	33	16	1	4	1	15	1	211	25	1	1	10	8	21	364	505	321	1	1	1	1	1	1	7
Ulnar motor nerve (n)	NA	NA	NA	NA	NA	2	NA	NA	NA	3	NA	NA	NA	NA	NA	NA	NA	6	NA	NA	NA	1	NA	NA	NA	NA	NA	NA	NA	NA	NA	NA	NA	NA	1	1	NA	NA	NA	NA	NA	NA	1	NA	1	1	1	NA	4
Ulnar sensory nerve (n)	NA	NA	NA	NA	NA	NA	NA	NA	NA	NA	NA	NA	NA	NA	NA	NA	NA	6	NA	NA	NA	1	NA	NA	NA	NA	NA	NA	NA	NA	NA	NA	NA	NA	1	NA	NA	NA	NA	NA	NA	NA	0	NA	1	1	NA	NA	0
Median motor nerve (n)	NA	33	NA	NA	NA	2	5	NA	3	4	NA	NA	1	1	NA	1	NA	6	NA	NA	24	1	NA	NA	NA	NA	NA	NA	NA	NA	NA	1	NA	NA	1	1	NA	NA	NA	NA	NA	NA	1	NA	1	1	1	NA	4
Median sensory nerve (n)	NA	NA	NA	NA	NA	NA	5	NA	2	3	NA	NA	NA	1	NA	1	NA	6	NA	NA	NA	1	NA	NA	NA	NA	NA	NA	NA	NA	NA	1	NA	NA	1	NA	NA	NA	NA	NA	NA	NA	0	NA	1	1	NA	NA	4
Radial motor nerve (n)	NA	NA	NA	NA	NA	2	NA	NA	NA	NA	NA	NA	NA	NA	NA	NA	NA	NA	NA	NA	NA	NA	NA	NA	NA	NA	NA	NA	NA	NA	NA	NA	NA	NA	NA	NA	NA	NA	NA	NA	NA	NA	0	NA	0	0	1	NA	0
Posterior tibial motor nerve (n)	NA	NA	NA	NA	NA	2	NA	NA	2	3	NA	NA	1	NA	NA	NA	NA	6	NA	NA	NA	1	NA	NA	NA	NA	NA	NA	NA	NA	NA	NA	NA	NA	1	1	NA	NA	NA	NA	NA	NA	0	NA	1	0	1	NA	0
Deep peroneal motor nerve (n)	NA	NA	NA	NA	NA	2	NA	NA	NA	2	NA	NA	1	1	NA	NA	NA	6	NA	NA	NA	1	NA	NA	NA	NA	NA	NA	NA	NA	NA	NA	NA	NA	1	1	NA	NA	NA	NA	NA	NA	1	NA	0	0	1	NA	4
Superficial peroneal sensory nerve (n)	NA	NA	NA	NA	NA	NA	NA	NA	NA	NA	NA	NA	1	NA	NA	NA	NA	NA	NA	NA	NA	1	NA	NA	NA	NA	NA	NA	NA	NA	NA	NA	NA	NA	1	NA	NA	NA	NA	NA	NA	NA	NA	NA	0	1	NA	NA	0
Sural nerve (n)	NA	NA	NA	NA	NA	NA	NA	NA	NA	3	NA	NA	1	1	NA	NA	NA	6	NA	NA	NA	1	NA	NA	NA	NA	NA	NA	NA	NA	NA	NA	NA	NA	1	NA	NA	NA	NA	NA	NA	NA	1	NA	1	1	NA	NA	4
Other nerves (n)	NA	NA	0	NA	NA	NA	NA	NA	NA	2	NA	NA	0	NA	NA	NA	NA	0	NA	NA	NA	1	NA	NA	NA	NA	NA	NA	NA	NA	NA	NA	NA	NA	NA	NA	NA	NA	NA	NA	NA	NA	1	NA	0	2	0	NA	0
Com. sensorineural hearing loss (n)	NA	NA	0	0	NA	0	NA	NA	0	1	0	NA	0	0	NA	0	NA	NA	NA	NA	NA	NA	NA	NA	NA	NA	NA	1	NA	NA	NA	1	6	NA	NA	NA	NA	NA	NA	30	NA	NA	0	0	0	0	0	0	0
Com. ocular abnormalities (n)	NA	NA	0	0	NA	0	NA	NA	0	0	1	NA	0	0	NA	1	NA	1	NA	NA	NA	NA	NA	NA	NA	NA	NA	NA	NA	NA	NA	1	NA	NA	NA	NA	NA	NA	NA	NA	NA	NA	0	0	0	0	0	0	0
Com. scoliosis (n)	NA	NA	8	0	1	0	NA	NA	0	NA	0	NA	0	0	NA	0	NA	NA	NA	NA	NA	NA	NA	NA	30	NA	NA	NA	NA	NA	NA	NA	NA	NA	NA	NA	NA	NA	NA	69	NA	NA	0	1	0	0	0	0	0
Com. dysautonomia (n)	NA	NA	0	0	NA	0	NA	NA	0	2	1	NA	0	0	NA	0	NA	NA	NA	NA	NA	NA	NA	NA	NA	NA	NA	NA	NA	NA	NA	NA	NA	NA	NA	NA	NA	NA	NA	NA	NA	NA	0	0	0	0	0	0	0
Com. respiratory problems (n)	NA	NA	0	0	NA	0	NA	NA	0	2	0	NA	0	0	NA	0	NA	NA	NA	NA	NA	NA	NA	NA	NA	NA	NA	NA	NA	1	NA	NA	NA	NA	NA	NA	NA	NA	NA	NA	NA	NA	0	0	0	0	0	0	0
Com. intellectual disability (n)	NA	NA	0	0	NA	0	NA	NA	0	0	0	NA	0	0	NA	0	NA	NA	5	NA	NA	NA	NA	NA	NA	NA	NA	NA	NA	NA	NA	NA	NA	NA	NA	NA	NA	NA	NA	NA	NA	NA	0	1	0	0	0	0	0
Com. pes cavus/hammer toe (n)	NA	NA	135	0	14	0	NA	NA	0	3	1	NA	0	1	NA	0	NA	NA	43	NA	NA	NA	NA	NA	93	NA	NA	NA	NA	1	NA	1	NA	NA	1	1	NA	NA	NA	307	NA	NA	1	1	1	1	0	1	1
Com. other (n)	NA	NA	NA	1	3	2	NA	NA	1	4	1	NA	1	1	NA	1	NA	2	NA	NA	NA	NA	NA	NA	NA	NA	NA	NA	NA	NA	NA	1	6	NA	1	1	NA	NA	NA	NA	NA	NA	0	1	0	0	1	0	3
Onset Paresthesia/dysesthesia (n)	NA	NA	NA	1	0	1	1	NA	0	0	1	NA	0	0	NA	0	NA	NA	NA	NA	NA	1	NA	NA	NA	NA	NA	0	NA	1	NA	0	NA	NA	0	1	NA	NA	NA	NA	NA	NA	1	0	0	1	1	0	0
Onset Abnormal sensibility (n)	NA	NA	NA	2	10	1	NA	NA	0	1	0	NA	0	0	NA	0	NA	NA	NA	NA	NA	1	NA	NA	NA	NA	NA	1	NA	1	NA	0	NA	NA	0	1	NA	NA	NA	NA	NA	NA	0	0	1	0	1	0	4
Onset Weakness (including foot drop) (n)	NA	NA	NA	2	28	2	4	NA	0	2	1	NA	1	1	NA	0	NA	NA	NA	NA	NA	1	5	NA	NA	NA	NA	0	NA	1	NA	1	NA	NA	0	1	NA	NA	NA	NA	NA	NA	1	1	0	0	1	1	5
Onset Ipotrophy/atrophy (n)	NA	NA	NA	2	0	0	NA	NA	0	0	0	NA	0	0	NA	0	NA	NA	NA	NA	NA	0	2	NA	NA	NA	NA	0	NA	1	NA	0	NA	NA	1	0	NA	NA	NA	NA	NA	NA	0	0	1	0	0	0	3
Other nerves (type)	-	-	-	-	-	-	-	-	-	frenic (1), blinkreflex (2)	-	-	-	-	-	-	-	-	-	-	-	radial sensory (1)	-	-	-	-	-	-	-	-	-	-	-	-	-	-	-	-	-	-	-	-	Radial sensitive (1)	-	-	Plantar (1), Superficial radial nerve (1)	-	-	.
Other comorbidity (type)	-	-	-	diabetes (1)	talipes equinovarus (3)	CIDP (1), enlargement and enhancement of exiting lumbosacral nerve roots bilaterally (1)	-	-	clubfoot (1)	gastric ulcer (1), bollous pemphigoid (1), guillain-barrè (4)	SM and psychosis (1)		SMA (1)	CIDP (1)	-	anaplastic ependimoma (1)	-	glaucoma and nistagmus (2)	-	-	-	-	-	-	Kyphosis (100), kyphoscoliosis (20), postural hand tremor (59)	-	-	-	-	-	-	de novo SOX10 mutation (Waardenburg syndrome type 2) (1)	immune dysfunctions (6)	For both PMP22 dupl and point mutations: tremor (4), epilepsy (2), diabetes (2), ataxia (2), short stature (1), marfanoid features — marfanoid habitus/wrist sign/arachnodactyly (1), hyperpigmentation of feet (1), dysmorphic face/micrognathia (1), syndactyly (1), failure to thrive (1), overriding toes (1), albinism (1), hydroureteronephrosis/ureteric stricture (1)	SCN4A gene mutation associated (1)	-	-	-	-	-	-	-	-	Autism (1)	-	-	CIDP (1)	-	DM2 (4)
Point mutation	-	-	7 parzial dupl	-	-	-	-	-	-	-	-	1 sporadic mosaicism		-	-	-	-	-	-	-	-	-	-	-	-	-	-	-	-	-	-	-	-	-	-	-	-	-	-	-	-	-	-	-	-	-	-	-	-
[truncated: 16 more columns]

## Sheet: CMT1E
Authors	Ando	Cakar	Chen CX	Cornett	Fernandes	Gentile	Hauw	He	Hsu	Kawarai	Kim	Li-Xi Li	Yi-Chu Liao	Liu Xiaoxuan	Lorefice L.	Ma Y	Milley M.G.	Nagappa M.	Nghia H.T.T.	Nguyen-Le T.H.	Palu E.	Pisciotta C.	Record C.J.	Rudnik-Schöneborn S.	Volodarsky	Wang	Ward	Xie	Zheng	Zhu
Number of patients	22	5	2	5	3	7	2	1	4	1	2	4	4	2	1	4	2	2	1	1	4	7	8	1	6	2	14	1	1	2
Ulnar motor nerve (n)	NA	NA	NA	NA	3	NA	NA	1	NA	1	2	NA	4	NA	NA	NA	NA	NA	1	NA	2	NA	NA	NA	NA	2	NA	0	0	2
Ulnar sensory nerve (n)	NA	NA	NA	NA	3	NA	NA	1	NA	NA	2	NA	4	NA	NA	NA	NA	NA	1	NA	2	NA	NA	NA	NA	2	NA	1	0	2
Median motor nerve (n)	NA	NA	NA	NA	3	NA	NA	1	NA	1	2	1	4	NA	NA	NA	NA	NA	1	NA	2	NA	NA	1	NA	2	NA	1	1	2
Median sensory nerve (n)	NA	NA	NA	NA	2	NA	NA	1	NA	NA	2	NA	4	NA	NA	NA	NA	NA	1	NA	2	NA	NA	NA	NA	2	NA	NA	1	2
Radial motor nerve (n)	NA	NA	NA	NA	NA	NA	NA	NA	NA	NA	NA	NA	NA	NA	NA	NA	NA	NA	1	NA	1	NA	NA	NA	NA	0	NA	NA	0	2
Posterior tibial motor nerve (n)	NA	NA	NA	NA	NA	NA	NA	1	NA	NA	2	NA	4	NA	NA	NA	NA	NA	1	NA	1	NA	NA	1	NA	0	NA	NA	1	2
Deep peroneal motor nerve (n)	NA	NA	NA	NA	1	NA	NA	1	NA	NA	2	NA	NA	NA	NA	NA	NA	NA	1	NA	1	NA	NA	1	NA	2	NA	NA	1	2
Superficial peroneal sensory nerve (n)	NA	NA	NA	NA	NA	NA	NA	NA	NA	NA	NA	NA	NA	NA	NA	NA	NA	NA	1	NA	NA	NA	NA	NA	NA	2	NA	NA	0	2
Sural nerve (n)	NA	NA	NA	NA	2	NA	NA	1	NA	NA	2	1	4	NA	NA	NA	NA	NA	1	NA	1	NA	NA	NA	NA	0	NA	NA	1	2
Other nerves (n)	NA	0	NA	NA	NA	NA	NA	NA	NA	NA	0	NA	NA	NA	NA	NA	NA	NA	0	NA	0	NA	NA	NA	NA	0	NA	NA	0	0
Com. sensorineural hearing loss (n)	NA	NA	NA	NA	1	NA	NA	NA	NA	NA	NA	NA	NA	1	NA	NA	NA	NA	0	0	NA	NA	NA	NA	NA	0	NA	NA	0	0
Com. ocular abnormalities (n)	NA	2	NA	NA	0	NA	NA	NA	NA	NA	NA	NA	NA	0	NA	NA	NA	NA	0	NA	1	NA	NA	NA	NA	0	NA	NA	0	0
Com. scoliosis (n)	NA	1	1	NA	0	NA	NA	NA	NA	NA	2	4	NA	0	NA	NA	NA	NA	0	NA	1	NA	NA	NA	NA	0	NA	NA	0	2
Com. dysautonomia (n)	NA	NA	NA	NA	0	NA	NA	NA	NA	NA	NA	4	NA	0	NA	NA	NA	NA	0	NA	NA	NA	NA	NA	NA	0	NA	NA	0	2
Com. respiratory problems (n)	NA	NA	NA	NA	0	NA	NA	NA	NA	NA	NA	NA	NA	0	NA	NA	NA	NA	0	NA	NA	NA	NA	NA	NA	0	NA	NA	0	2
Com. intellectual disability (n)	NA	NA	NA	NA	0	NA	NA	NA	NA	1	NA	NA	NA	0	NA	NA	NA	NA	0	NA	NA	NA	NA	NA	NA	0	NA	NA	0	0
Com. pes cavus/hammer toe (n)	NA	3	NA	NA	2	NA	NA	NA	NA	1	2	4	2	0	NA	NA	NA	NA	1	1	NA	NA	NA	1	NA	NA	NA	NA	1	2
Com. other (n)	NA	NA	NA	NA	0	NA	NA	NA	NA	0	2	NA	NA	0	NA	NA	NA	NA	0	NA	NA	NA	NA	NA	NA	0	NA	NA	1	2
Onset Paresthesia/dysesthesia (n)	NA	NA	NA	NA	1	NA	NA	1	NA	0	0	NA	1	0	NA	NA	NA	NA	0	NA	0	NA	NA	NA	NA	0	NA	NA	0	0
Onset Abnormal sensibility (n)	NA	NA	NA	NA	1	NA	NA	NA	NA	0	2	NA	3	0	NA	NA	NA	NA	0	1	2	NA	NA	NA	NA	2	NA	NA	1	2
Onset Weakness (including foot drop) (n)	NA	NA	NA	NA	1	NA	NA	1	NA	1	2	4	4	1	NA	NA	NA	NA	1	1	2	NA	NA	NA	NA	2	NA	NA	1	2
Onset Ipotrophy/atrophy (n)	NA	NA	NA	NA	1	NA	NA	NA	NA	0	2	4	2	0	NA	NA	NA	NA	0	1	1	NA	NA	NA	NA	0	NA	NA	0	2
Delay in reaching motor development milestones	NA	NA	NA	NA	0	NA		0		0	2	0	1	0	NA		NA	NA	0	NA	2	NA	NA	1	NA	2	34	NA	NA	0
Other nerves (type)	-												-	-	-	-	-	-	-					-	-	-	-	-	-
Other comorbidity (type)	-	-										-	-	-	-	-	-	For both PMP22 dupl and point mutations: tremor (4), epilepsy (2), diabetes (2), ataxia (2), short stature (1), marfanoid features — marfanoid habitus/wrist sign/arachnodactyly (1), hyperpigmentation of feet (1), dysmorphic face/micrognathia (1), syndactyly (1), failure to thrive (1), overriding toes (1), albinism (1), hydroureteronephrosis/ureteric stricture (1)	-	-	-	-	-	-	-	-			Narcolepsy (1)
Point mutation	NA	1 c.117G>A p.Trp39*, 1 c.60C>A p.Phe20Leu, 1 c.281del p.Gly94Alafs*17, 2 c.215C>T p.Ser72Leu	p.A67P; p.G107D	NA	c.84G>T;p.(Trp28Cys)	NA	(1) c.200C>A, (1) c.426delC	c.318delT	p.Q86*, p.I104Ffs*7, c.319+G>A	c.179–1G>A (p.?) (1)	c.325T>C; c.215C>T	c.320G>A (p.G107D) (4)	c.117G>C (p.Trp39Cy) (4)	c.117G>C (p.Trp39Cys) (1), c.320G>T (p.Gly107Val) (1)	c.320G>T (p.Gly107Val) (1)	NA	c.353 C>T (p.Thr118Met) (2)	c.341C>T (p.Ala114Val) (1), c.239T>C (p.Leu80Pro) (1)	c.281del (p.Gly94AlafsTer17) (1)	c.281delG (p.94Afs*17) (1)	c.178G>A (p.Glu60Lys) (2), c.35A>C (p.His12Pro) (1), exon 4 deletion (1)	NA	c.255C>A (p.Cys85Ter) (1)	c.158_159insGTG (p.H52_C53insW) (1); splice-site mutation (exact not specified) (1)	1 c.199G>A, 1 c.327C>A, 1 c.392C>G, 1 c.420G>A, 1 c.433delC, 1 c.469C>T	absence of exon 4 sequences in PMP22	c.82T>C (p.W28R) (1), c.188A>G (p.Q63R) (1), c.199G>C (p.A67P) (2), c.317C>T (p.A106V) (4), c.337G>C (p.A113P) (1), c.392C>G (p.S131C) (2), c.476G>A (p.R159H) (1), c.255C>A (p.C85*) (1), c.318del (p.G107Vfs*4) (1)	c.319+2T>G (1)	c.49_54del (p.17_18) (1)	c.117G>C (2)
																											This article rightly raises the question of whether some of these patients should be classified as CMT1E or DSD. However, this makes it difficult to differentiate between examined parameters, which we have left only in Supplementary Table 1.	The article in question describes six point variants in PMP22. However, we only have precise clinical information on the novel variant, which can be classified as CMT1E. For the sake of completeness, we also report the other point variants found in Supplementary Table 1.

## Sheet: DSS
Authors	Ait El Cadi	Han	Jaffry	Liu Xiaoxuan	Ma Y	Machado	Rudnik-Schöneborn S.	Wang	Ward	Zambon
Number of patients	1	1	2	6	4	2	1	1	34	1
Ulnar motor nerve (n)	NA	1	2	NA	NA	NA	NA	NA	NA	0
Ulnar sensory nerve (n)	NA	1	2	NA	NA	NA	NA	NA	NA	NA
Median motor nerve (n)	NA	1	2	NA	NA	NA	NA	NA	NA	0
Median sensory nerve (n)	NA	1	2	NA	NA	NA	NA	NA	NA	NA
Radial motor nerve (n)	NA	NA	NA	NA	NA	NA	NA	NA	NA	0
Posterior tibial motor nerve (n)	NA	1	2	NA	NA	NA	NA	NA	NA	0
Deep peroneal motor nerve (n)	NA	1	NA	NA	NA	NA	NA	NA	NA	0
Superficial peroneal sensory nerve (n)	NA	1	NA	NA	NA	NA	NA	NA	NA	0
Sural nerve (n)	NA	1	NA	NA	NA	NA	NA	NA	NA	NA
Other nerves (n)	NA	0	2	NA	NA	NA	NA	NA	NA	2
Com. sensorineural hearing loss (n)	0	0	2	1	NA	NA	NA	NA	NA	0
Com. ocular abnormalities (n)	1	0	2	0	NA	NA	NA	NA	NA	0
Com. scoliosis (n)	1	1	NA	1	NA	2	NA	NA	NA	0
Com. dysautonomia (n)	1	0	NA	0	NA	NA	NA	NA	NA	0
Com. respiratory problems (n)	0	0	NA	0	NA	NA	NA	NA	NA	0
Com. intellectual disability (n)	0	0	2	0	NA	NA	NA	NA	NA	0
Com. pes cavus/hammer toe (n)	1	1	NA	NA	NA	2	NA	NA	NA	0
Com. other (n)	0	0	NA	NA	NA	NA	NA	NA	NA	0
Onset Paresthesia/dysesthesia (n)	NA	0	NA	0	NA	NA	NA	NA	NA	0
Onset Abnormal sensibility (n)	NA	0	NA	0	NA	NA	NA	NA	NA	1
Onset Weakness (including foot drop) (n)	NA	1	NA	1	NA	NA	NA	NA	NA	1
Onset Ipotrophy/atrophy (n)	NA	0	NA	0	NA	NA	NA	NA	NA	0
Delay in reaching motor development milestones	1	1	2	4	NA	NA	NA	NA	34	1
Other nerves (type)	-	-	-	-	-	-	-	-	-	tibialis anterioris (1), first dorsal interosseus (1)
Other comorbidity (type)	-	-	-	-	-	-	-	-	-	-
Point mutation	p.Ser72Leu de novo pathogenic variant (1)	(NM_153322, c.54_55insGTGCTG, p.(L19delinsVLL)) (1)	c.449G>A (p. Gly150Asp) (2)	1.5 Mb deletion (1); c.469C>T (1), c.215C>T p.Ser72Trp (1), c.449G>T p.Gly150Val (1), PMP22 (de novo) p.Ser79Pro (1), 1.5 Mb deletion (1); c.320-1G>A Splicing p.Arg157Trp (1), c.215C>T p.Ser72Trp (1)	c.263C>G (p.Ser72Trp) (1), c.283T>C (p.Ser79Pro) (1), c.497G>T (p.Gly150Val) (1)	PMP22 duplication (2)	c.158_159insGTG (p.His52_Cys53insTrp) (1)	small deletion in PMP22 exon 4 (1)	c.35A>C (p.His12Pro) (1), c.47T>C (p.Leu16Pro) (1), c.199G>C (p.Ala67Pro) (7), c.215C>T (p.Ser72Leu) (8), c.215C>G (p.Ser72Trp) (1), c.228C>A (p.Ser76Arg) (1), c.227G>T (p.Ser76Ile) (1), c.233T>C (p.Leu78Pro) (1), c.239T>C (p.Leu80Pro) (1), c.245T>C (p.Leu82Pro) (2), c.337G>C (p.Ala113Pro) (2), c.418T>C (p.Trp140Arg) (1), c.440T>G (p.Leu147Arg) (1), c.448G>T (p.Gly150Cys) (1), c.251_253delTCT (p.…	c.483A>G (1)

## Sheet: HNPP
Authors	Antoniadi	Bartoletti-Stella	Benquey	Castellucci	Cea	Chen B.	Chen CX	Choi K.	Chompoopong	Chrestian	Cornett	D'arrigo	De Kock	De Olivera	Dukefoss	Endres	Ferese	Fritz	Fusco	Gentile	Hachisuka	Hauw	Hughes	Isik & Odabaşı	Ivanovic	Jerath	Khadilkar	Kim & Yeom	Jing Li	Yi-Chu Liao	Liu Xiaoxuan	Logroscino G.	Lorefice L.	Lorenzoni PJ	Lousa M	Ma Y	Maltese G.	Marttila M.	Da Mota P.D.	Nozue K.	Padilha J.P.D.	Palumbo F	Park D.	Pisciotta C.	Pridmore R.	Record C.J.	Robert-Varvat F.	Rudnik-Schöneborn S.	Saffra
Number of patients	90	1	2	1	1	6	12	1	10	12	2	6	1	39	19	1	5	9	2	53	1	7	1	1	34	1	3	36	1	1	2	1	26	10	45	3	1	15	1	1	3	1	1	37	10	72	51	91	1
Ulnar motor nerve (n)	NA	1	2	1	NA	5	NA	1	4	NA	NA	4	1	38	NA	1	NA	6	NA	NA	1	NA	1	1	9	1	NA	26	1	1	NA	1	NA	3	NA	NA	1	NA	1	0	NA	1	0	NA	2	NA	38	NA	0
Ulnar sensory nerve (n)	NA	1	1	NA	NA	4	NA	1	0	NA	NA	NA	1	35	NA	NA	NA	7	NA	NA	1	NA	NA	NA	NA	1	NA	26	1	1	NA	NA	NA	NA	NA	NA	1	NA	0	0	NA	NA	1	NA	1	NA	34	NA	0
Median motor nerve (n)	NA	1	2	1	NA	3	NA	1	9	10	NA	6	1	32	NA	NA	NA	6	NA	NA	1	NA	NA	1	6	1	NA	29	1	1	NA	1	NA	4	NA	NA	1	NA	0	0	NA	1	1	NA	8	NA	40	NA	0
Median sensory nerve (n)	NA	NA	1	NA	NA	3	NA	1	0	10	NA	3	1	32	NA	NA	NA	8	NA	NA	1	NA	NA	NA	NA	1	NA	29	1	1	NA	NA	NA	NA	NA	NA	1	NA	0	0	NA	NA	1	NA	NA	NA	11	NA	0
Radial motor nerve (n)	NA	NA	NA	NA	1	NA	NA	NA	0	NA	NA	NA	NA	21	NA	NA	NA	0	1	NA	NA	NA	NA	1	10	NA	NA	NA	0	NA	NA	NA	NA	4	NA	NA	0	NA	NA	0	NA	1	NA	NA	NA	NA	NA	NA	0
Posterior tibial motor nerve (n)	NA	1	1	1	0	2	NA	1	0	1	NA	5	NA	NA	NA	1	NA	0	1	NA	1	NA	NA	1	12	1	NA	13	1	1	NA	NA	NA	NA	NA	NA	1	NA	NA	0	NA	NA	0	NA	NA	NA	39	NA	0
Deep peroneal motor nerve (n)	NA	1	1	1	0	4	NA	1	5	7	NA	NA	NA	32	NA	1	NA	9	NA	NA	1	NA	NA	NA	25	NA	NA	16	1	NA	NA	1	NA	6	NA	NA	1	NA	0	0	NA	NA	1	NA	2	NA	46	NA	1
Superficial peroneal sensory nerve (n)	NA	NA	NA	NA	1	5	NA	NA	0	7	NA	1	NA	NA	NA	NA	NA	NA	NA	NA	0	NA	NA	0	NA	1	NA	NA	1	NA	NA	NA	NA	NA	NA	NA	1	NA	NA	0	NA	NA	1	NA	NA	NA	32	NA	1
Sural nerve (n)	NA	NA	2	NA	NA	4	NA	1	0	1	NA	1	NA	24	9	1	NA	5	NA	NA	1	NA	NA	1	34	1	NA	NA	1	1	NA	NA	NA	NA	NA	NA	1	NA	NA	0	NA	NA	1	NA	10	NA	31	NA	1
Other nerves (n)	NA	NA	0	NA	0	1	NA	NA	0	2	NA	NA	NA	1	NA	NA	NA	0	NA	NA	NA	NA	NA	NA	15	0	NA	NA	1	0	NA	NA	NA	1	NA	NA	NA	NA	0	0	NA	0	0	NA	NA	NA	12	NA	0
Com. sensorineural hearing loss (n)	NA	0	0	0	0	1	NA	0	NA	NA	NA	0	0	0	NA	NA	NA	NA	0	NA	0	NA	NA	NA	NA	NA	NA	NA	0	NA	NA	NA	NA	NA	NA	NA	NA	NA	NA	NA	NA	NA	0	NA	NA	NA	NA	NA	0
Com. ocular abnormalities (n)	NA	0	0	0	0	NA	NA	0	NA	NA	NA	1	0	NA	NA	0	NA	NA	0	NA	0	NA	NA	NA	NA	NA	NA	NA	0	NA	NA	NA	NA	NA	NA	NA	NA	NA	NA	NA	NA	NA	0	NA	NA	NA	NA	NA	0
Com. scoliosis (n)	NA	0	0	0	0	NA	NA	0	NA	NA	NA	0	0	0	NA	0	NA	NA	0	NA	0	NA	NA	NA	NA	NA	NA	NA	0	NA	NA	NA	NA	NA	2	NA	NA	NA	NA	NA	NA	NA	0	NA	NA	NA	NA	NA	0
Com. dysautonomia (n)	NA	1	1	0	0	NA	NA	0	NA	NA	NA	0	0	0	NA	0	NA	NA	0	NA	0	NA	NA	NA	NA	NA	NA	NA	0	NA	NA	NA	NA	NA	NA	NA	NA	NA	NA	NA	NA	NA	0	NA	NA	NA	NA	NA	0
Com. respiratory problems (n)	NA	0	0	0	0	NA	NA	0	NA	NA	NA	0	0	0	NA	0	NA	NA	0	NA	0	NA	NA	NA	NA	NA	NA	NA	0	NA	NA	NA	NA	NA	NA	NA	NA	NA	NA	NA	NA	NA	0	NA	NA	NA	NA	NA	0
Com. intellectual disability (n)	NA	0	0	0	0	NA	NA	0	NA	NA	NA	1	0	0	NA	0	NA	NA	0	NA	0	NA	NA	NA	NA	NA	NA	NA	0	NA	NA	NA	NA	NA	NA	NA	NA	NA	NA	NA	NA	NA	0	NA	NA	NA	NA	NA	0
Com. pes cavus/hammer toe (n)	NA	0	0	0	0	0	NA	1	NA	3	NA	0	0	5	NA	0	NA	NA	0	NA	0	NA	NA	NA	15	1	NA	NA	0	NA	NA	NA	NA	NA	7	NA	1	NA	NA	0	NA	NA	0	NA	NA	NA	NA	NA	0
Com. other (n)	NA	1	1	1	0	6	NA	1	NA	4	NA	3	1	0	NA	1	NA	NA	0	NA	1	NA	NA	NA	1	1	0	5	1	NA	NA	NA	NA	2	NA	NA	1	NA	1	1	NA	0	1	NA	NA	NA	0	NA	1
Onset Paresthesia/dysesthesia (n)	NA	1	2	1	1	5	NA	1	5	1	NA	0	1	4	9	0	NA	NA	2	NA	0	NA	1	NA	NA	0	NA	36	1	1	2	0	NA	0	NA	NA	1	NA	1	1	NA	0	1	NA	NA	NA	NA	NA	0
Onset Abnormal sensibility (n)	NA	1	0	0	1	0	NA	0	NA	0	NA	0	1	5	9	1	NA	NA	1	NA	1	NA	NA	1	NA	0	0	NA	0	0	0	1	NA	0	NA	NA	1	NA	1	1	NA	0	0	NA	NA	NA	51	NA	1
Onset Weakness (including foot drop) (n)	NA	0	0	1	1	5	NA	1	7	10	NA	1	1	24	NA	0	NA	NA	1	NA	1	NA	1	NA	NA	1	3	24	1	0	0	1	NA	7	NA	NA	1	NA	0	1	NA	1	1	NA	NA	NA	51	NA	1
Onset Ipotrophy/atrophy (n)	NA	0	0	0	0	0	NA	0	NA	0	NA	0	0	0	NA	0	NA	NA	1	NA	0	NA	NA	1	NA	1	0	NA	0	0	0	0	NA	0	NA	NA	0	NA	0	0	NA	0	0	NA	NA	NA	0	NA	0
Other nerves (type)	-	-	-	-	-	axillary (1)	-	-	-	-	-	-	-	-	-	-	-	-	-	-	-	-	-	-	Trigeminus (1), abducent (1), facial (2), axillary (4), musculocutaneus (3), femoral (1), Lateral cutaneous (1), sciatic (2)	-	-	-	Facial (1)	-	-	-	-	Suprascapular (1)	-	-	-	-	-	-	-	-	-	-	-	-	-	-	-
Other comorbidity (type)	-	DBH gene mutation (1)	Diabetes (1)	low levels vitamin B and D (1)	-	cervical degenaration (3), reduction disc signal (2), kyphosis cervical (2), lombar disc degenaration (3), carpal tunnel syndrome (2), cubital tunnel syndrome (2)	-	spinobulbar muscular atrophy (1)	-	cramps (2), carpal tunnel syndrome (3)	cramps (2), carpal tunnel syndrome (3)	disphagia (1), carpal tunnel syndrome (2)	alpha talassemia minor (1), atrio ventricular block type 1 (1)	-	-	schizophrenia (1)	-	-	-	-	stroke (1), carpal and cubital tunnel syndrome (1)	-	-	-	CIDP (1)	coexisting T118M PMP22 missense mutation (1)	-	Winged scapula (3), weakness in trapetius (2)	DMT2, psoriasis (1)	-	-	-	-	writer’s cramp (1), swallowing dysfunction (1)	tongue atrophy (2), tremor (1), kyphosis (9), kyphoscoliosis (1), postural hand tremor (3)	-	-	-	Autoimmune thyroiditis, Celiac disease (1)	limphadenopathy (1)	-	-	intraspinal compression of the radicular nerve by schwannoma (1)	-	-	-	-	-	Retinal Vein Occlusion (1)
Point mutation	-	-	c.370delT (p.Trp124Glyfs*31) (2)	-	c.83G>A (p.Trp28Ter) (1)	c.199 G>A (p.Ala67Thr) (1)	-	-	-	-	-	-	-	-	-	-	-	-	c.178 + 2T>C (2)	-	-	-	-	-	-	-	-	NA (2)	-	-	c.434delT (p.Leu145ArgfsTer10) (2)	-	c.434delT (p.Leu145ArgfsTer10)	-	-	-	-	-	-	-	-	-	-	-	-	-	-	-	-
[truncated: 19 more columns]
